# Supplementary material for: Anatomical, taxonomic, and phylogenetic reappraisal of a poorly known ghost knifefish, Tembeassu marauna (Ostariophysi: Gymnotiformes), using X-ray microcomputed tomography
Source: PLoS One. 2019 Nov 27;14(11):e0225342. doi: 10.1371/journal.pone.0225342 (PMC6881049; doi:10.1371/journal.pone.0225342)
Supplement: S1 File — (TNT) [file pone.0225342.s001.tnt]

xread
221 167
Adontosternarchus_balaenops_182572    001100100000110000000000001?10000001?01111100021?100000000010110001000110?01000010011001011101000001001001111111100?11111100111000100001101110111011000100100010101000110?1100101101101111110010001000101001000100011?1000110
Adontosternarchus_clarkae_182580      001100100000110000000000001110000001?01111100021?100000000010110001000110?01000010011001011101000001001001111111100?11111100111000100001101110111011000100100010101000110?1100101101101111110010001000101001000100011?1000110
Adontosternarchus_devenanzii_19126    001100100000110000000000001?10000001?01111100021?100000000010110001000110?01000010011001011101000001001001111111100?11111100111000100001101110111011000100100010101000110?1100101101101111110010001000101001000100011?1000110
Adontosternarchus_nebulosus_14826     001100100000110000000000001?10000001?01111100021?100000000010110001000110?01000010011001011101000001001001111111100?11111100111000100001101110111011000100100010101000110?1100101101101111110010001000101001000100011?1000110
Adontosternarchus_sachsi_188863       001100100000110000000000001?10000001?01111100021?100000000010110001000110?0100001001100101110100000100100111111110?01111110011100010000110111011101100010010001010100011001100101101101111110010002000100001000100011?1000110
Akawaio_penak                         10101012?000110000000000001?10000??1?01?1????????010000??00?0????????????????0???????????????????????0??????1111???????01000?11100000100001?????00???00100??0?????1100110?????1000??0?11020000???00????????1?1?0101111000000?
Apteronotus_albifrons_16150           001001020000110000101110001110000000001011100101100000000101011100100001000100000001000100100100000100100111111110101111110011100010000111011011101100011010001010100011001100101101101111100010001000110001000000011?1000110
Apteronotus_albifrons_36939           001001020000110000101110001110000000001011100101100000000101011100100001000100000001000100100100000100100111111110101111110011100010000111011011101100011010001010100011001100101101101111100010001000110001000000011?1000110
Apteronotus_albifrons_44716           001001020000110000101110001110000000001011100101100000000101011100100001000100000001000100100100000100100111111110101111110011100010000111011011101100011010001010100011001100101101101111100010001000110001000000011?1000110
Apteronotus_bonapartii_182585         0010010210001100001000000111111000000010111011111000000000010111001000010001000000000001011??100000110?0011?1111???0???1110011100010000111011011101100011010011010100011001100101101101111110010001000110001000000011?1000110
Apteronotus_bonapartii_37171          0010010210001100001000000111111000000010111011111000000000010111001000010001000000000001011??100000110?0011?1111???0???1110011100010000111011011101100011010011010100011001100101101101111110010001000110001000000011?1000110
Apteronotus_caudimaculosus_43246      001001020000110000101110001?100000000010111001011000000001010111001000010001000000010001001001000001001001111111101?1111110011100010000111011011101100011010001010100011001100101101101111100010001000110001000000011?1000110
Apteronotus_cuchillejo                001000020000110000101110001?100000000011111001010100000001010111001000011001000000010001001001000001001?0111111110?????1110011100010000111011011101100011010001?10110011001100101101101111100010001000110001000000011?100011?
Apteronotus_cuchillo                  001010020000110000101010101?1000000000101110010100000000?101011100100001000100010001000100?????????1001?0111111110?????1101?11100010000111??????1????0???????????01?00110011001011?1101111100010000000110001?00000011?100011?
Apteronotus_ellisi_24040              0010010210001100001000000111111000000010111011?11000000000010111001000010001000000000001011??100000110?0011?1111???????1110011100010000111011011101100011010011010100011001100101101101111110010001000110001000000011?1000110
Apteronotus_eschmeyeri                001011020000110000101010001?10000000001011100101000000100101011100100001000100010001000100100100000100100111111110??1111110011100010000111011011101100011010001010100011001100101101101111100010000000110001000000011?1000110
Apteronotus_leptorhynchus_190772      001011020000110000101010001?10000000001011100101000000100101011100100001000100010001000100100100000100100111111110101111110011100010000111011011101100011010001010100011001100101101101111100010000000110001000000011?1000110
Apteronotus_magdalenensis             001010020000110000101010101?10?0000000101110010100000000?101011100100001000100010001000100?????????1001?0111111110?????110101110001000011101????1????0???????????01?00110?1100101?0?10111110001000000?1?0001?00000011?100011?
Apteronotus_sp_36837                  001001021000110000100000011?111000000010111011111000000000010111001000010001000000000001011??100000110?0011?1111???????1110011100010000111011011101100011010011010100011001100101101101111110010001000110001000000011?1000110
Archolaemus_blax_AF072163             001000101000000000000000001?10000000101011100001000000001001010?00??00000011100000110000000001001000001?0011111110?????1110001??0000100?101110010110001000000010111000110111111011000?111310001000100100000100001011111000011
Brachyhypopomus_beebei_39375          101000100000110000000000001110000001?01?11000001?0000000000101100100?1010101000010010010000000110111001001111111111000001100111100000100001110010010000000010010001110111000001000100?110300001100000000000111101011110000000
Brachyhypopomus_brevirostris_GQ       101000100000110010000000001110000001?01?11000101?0000000000101100100?101010100001001001000000011011100100111111111?000011100111100000100001110010010000000010010000110111000001000100?110300001100100000000111121111110000000
Brachyhypopomus_bullocki_Sullivan     101000100000110010000000001110000001?01?11000001?0000000000101100100?1010101000010010010000000110111001001111111111000011100111100000100001110010010000000010010000110111000001000100?110300001100100000000111101111110000000
Brachyhypopomus_diazi_GQ862642        101000100000110000000000001110000001?01?11000001?0000000000101100100?1010101000010010010000000110111001001111111111000011100111100000100001110010010000000010010001110111000001000100?11030000110010000000011110101111000000?
Brachyhypopomus_draco_16267           101000100000110000000000001110000001?01?11000001?0000000000101100100?1010101000010010010000000110111001001111111111000001100111100000100001110010010000000010010001110111000001000100?110300001100000000000111101111110000000
Brachyhypopomus_long_tail_16705       101000100000110000000000001110000001?01?11000001?0000000000101100100?1010101000010010010000000110111001001111111111000001100111100000100001110010010000000010010001110111000001000100?110300001100000000000111121111110000000
Brachyhypopomus_n_sp_PAL_GQ862643     101000100000110000000000001110000001?01?11000001?0000000000101100100?1010101000010010010000000110111001001111111111000011100111100000100001110010010000000010010001110111000001000100?110300001100100000000111101011110000001
Brachyhypopomus_occidentalis_1849     101000100000110000000000001110000001?01?11000001?0000000000101100100?1010101000010010010000000110111001001111111111000011100111100000100001110010010000000010010001110111000001000100?110300001100100000000111101011110000000
Brachyhypopomus_pinnicaudatus_gi_01   101000100000110000000000001110000001?01?11000001?0000000000101100100?1010101000010010010000000110111001001111111111000001100111100000100001110010010000000010010001110111000001000100?110300001100000000000111121111110000000
Brachyhypopomus_roy_Sullivan          101000100000110000000000001110000001?01?11000001?0000000000101100100?1010101000010010010000000110111001001111111111000011100111100000100001110010010000000010010000110111000001000100?110300001100100000000111101011110000000
Brachyhypopomus_sp_PALE_gi_01         101000100000110000000000001110000001?01?11000001?0000000000101100100?1010101000010010010000000110111001001111111111000011100111100000100001110010010000000010010001110111000001000100?110300001100100000000111101011110000001
Brachyplatystoma_juruense_39376       010000020000100000000000000012?00000000011000001000000000001000000000000000100000000000000000100000100110?0010001001?1000000010000000000102100010000000000000000100000000000000?????0?0000000000000000000000000000000??0000??
Carassius_auratus_040213              100000020000000000000000000000000001?00010?0??0????????????000000000000000000000000000001000000000000000000000000001?0000000000000000000000000000000000000000000000000000000000?????0?0100000000000000000000000000000??0000??
Charax_tectifer_33862                 000000000000000000000000000000000000000000000000100000000000000000000000000000000000000100000000000000000?0000000001?0000000000000000000000000000000000000000000000000000000000?????0?0000000000000000000000000000000??0000??
Compsaraia_compsus                    001011021000110000100001011?12100000001011101101100000000001011100100001000101000001000101100100000111100111111110?01111110011100010100111??1011101100011010011010100111001100101101101111110010001000110001000000011?1000110
Compsaraia_samueli_182210             001011021000110000100001011?1210000000101110110110000000000101110010000100010100000?0001011001000001111?0111111110?????1110011100010100111??10?1101100011010011010100111001100101101101111110010001000110001000000011?1000110
Cyphocharax_festivus_33743            100000000000000000000000000000000000000000000000100000000000000000000000000000000000000100000000000000000?0000000001?0000000000000000000000000000000000000000000000000000000000?????0?0000000000000000000000000000000??0000??
Dianema_longibarbis_39374             010000020000100000000000000012?00000000011?00001000000000001000000000000000100000000000000000100000100100?0010001001?1000000010000000000102100010000000000000000100000000000000?????0?0000000000000000000000000000000??0000??
Distocyclus_conirostris_182573        0010001000000100000000000111100000001010111000010000000010010100000000000011100000110000000001001000001?0011111110?011011100111000001000101110010110001200000010111010110111111011000?111310001000201100000100001011111000011
Eigenmannia_cf_virencens_4254         0011001000000100000100000111100000001010111000010000000010010110000000000011100000110000000001001000001000111111101011011100111000001000101110010000001000000010111010110111111010000?111210001000201100000100001011111000011
Eigenmannia_macrops_37145             001100120000010000000000011?100000001010111000010000000010010110000000000011100000110000000001001????0??00?????1???0???111001110000010001011100100000010000000101????0110111??10????0?111210001000201100000100001011111000011
Eigenmannia_macrops_44284             001100120000010000000000011?100000001010111000010000000010010110000000000011100000110000000001001????0??00?????1???0???111001110000010001011100100000010000000101????0110111??10????0?111210001000201100000100001011111000011
Eigenmannia_vicentespelaea_62040      001100100000010000010000011?100000001010111000010000000010010110000000000011100000110000000001001000001000111111101011011100111000001000101110010000001000000010111010110111111010000?111210001000201100000100001011111000011
Eigenmannia_virencens_36963           0011001000000100000100000111100000001010111000010000000010010110000000000011100000110000000001001000001000111111101011011100111000001000101110010000001000000010111010110111111010000?111210001000201100000100001011111000011
Eigenmannia_virencens_41404           0011001000000100000100000111100000001010111000010000000010010110000000000011100000110000000001001000001000111111101011011100111000001000101110010000001000000010111010110111111010000?111210001000201100000100001011111000011
Eigenmannia_virencens_45735           0011001000000100000100000111100000001010111000010000000010010110000000000011100000110000000001001000001000111111101011011100111000001000101110010000001000000010111010110111111010000?111210001000201100000100001011111000011
Eigenmannia_virescens_29571           0011001000000100000100000111100000001010111000010000000010010110000000000011100000110000000001001000001000111111101011011100111000001000101110010000001000000010111010110111111010000?111210001000201100000100001011111000011
Electrophorus_electricus_39371        101001000000110000000000000012?00000000010100001000000000001000100000001010100100001000000000000000100100111111110?001011000111000000000110000010010000000010000001100110000000?????0?110400001103010000?20000010001320000001
Erythrinus_erythrinus_33720           100000000000000000000000000000000000000000000000100000000000000000000000000000000000000100000000000000000?0000000001?0000000000000000000000000000000000000000000000000000000000?????0?0000000000000000000000000000000??0000??
Gymmnotus_carapo_36951                0000001101101112000000000000100011[01]02000110000210000000100010001011100110101001000010010001100000001001001111111?000???111001110000000101000101100100000000110000001001100000000????0?110301001112000000010000010011110000000
Gymnorhamphichthys_bogardusi_191143   001010121000110000000000001?12001001?01?11100001?01000000011111001001001000100001101000000000010011100100111111110?100011001111111010100011110010010000000000010101000110000001100000?112221001100100000000101021011110100000
Gymnorhamphichthys_bogardusi_T09059   001010121000110000000000001?12001001?01?11100001?01000000011111001001001000100001101000000000010011100100111111110?100011001111111010100011110010010000000000010101000110000001100000?112221001100100000000101021011110100000
Gymnorhamphichthys_britskii_22012     001010121000110001000000001?12001001?01?11100001?01000000011111001001001000100001101000000000010011100100111111110?100011001111111000100011110010010000000000010101000110000001100000?112221001100100000000101021011110100000
Gymnorhamphichthys_britskii_45898     001010121000110001000000001?12001001?01?11100001?01000000011111001001001000100001101000000000010011100100111111110?100011001111111000100011110010010000000000010101000110000001100000?112221001100100000000101021011110100000
Gymnorhamphichthys_hypostomus_18063   001010121000110001000000001112001001?01?11100001?01000000011111001001001000100001101000000000010011100100111111110?100011001111111010100011110010010000000000010101000110000001100000?112221001100100000000101021011110100000
Gymnorhamphichthys_rondoni_179685     001010121000110000000000001?12001001?01?11100001?01000000011111001001001000100001101000000000010011100100111111110?100011001111111010100011110010010000000000010101000110000001100000?112221001100100000000101021011110100000
Gymnorhamphichthys_rondoni_179673     001010121000110000000000001?12001001?01?11100001?01000000011111001001001000100001101000000000010011100100111111110?100011001111111010100011110010010000000000010101000110000001100000?112221001100100000000101021011110100000
Gymnorhamphichthys_rosamariae_191142  001010121000110000000000001112001001?01?11100001?01000000011111001001001000100001101000000000010011100100111111110?100011001111111000100011110010010000000000010101000110000001100000?112221001100100000000101021011110100000
Gymnorhamphychthys_rondoni_11515      001010121000110000000000001?12001001?01?11100001?01000000011111001001001000100001101000000000010011100100111111110?10001100?111111010100011110010010000000000010101000110000001100000?112221001100100000000101021011110100000
Gymnotus_arapaima_GQ862647            000000110110111200000000000?10001110200011000021000000010001000?011100110101001000010010001100000001001001111111???0???11100111000000010100010110?100000000110000001001100000000????0?11030100111200000001000?010011110000000
Gymnotus_ardilai_8175                 000000110110111200000000000?100011002000110000210000000000010001011100110101001000010010000000000001001001111111?00????1110011100000001010001011001000000001100000?1001100000000????0?110301001112000000010000010011110000000
Gymnotus_bahianus_7245                000000110110111200000000000?100011102000110000210000000000010001011100110101001000010010001100000001001001111111?000???111001110000000101000101100100000000110000001001100000000????0?110301001112000000010000010011110000000
Gymnotus_carapo_27325                 0000001101101112000000000000100011[01]020001100002100000001000100010111001101010010000100100011000000010010011111111000???111001110000000101000101100100000000110000001001100000000????0?110301001112000000010000010011110000000
Gymnotus_carapo_32294                 0000001101101112000000000000100011[01]020001100002100000001000100010111001101010010000100100011000000010010011111111000???111001110000000101000101100100000000110000001001100000000????0?110301001112000000010000010011110000000
Gymnotus_carapo_35859                 0000001101101112000000000000100011[01]02000110000210000000100010001011100110101001000010010001100000001001001111111?000???111001110000000101000101100100000000110000001001100000000????0?110301001112000000010000010011110000000
Gymnotus_cataniapo_GQ862655           101000110110110100000000000?100011101000110000210000000000010001011100110101001000010010001100000001001001111111?000???11100111000000000100010110010000000001000001000110000000?????0?110300001113000010010000010011110000000
Gymnotus_cf_anguillaris_NRL_2009      101000110110110100000000000?100011001000110000210000000000010001011100110101001000010010001100000001001001111111?000???11100111000000000100010110010000000001000001000110000000?????0?110300001112000010010000010011110000000
Gymnotus_chaviro_39364                101000110110111200000000000?100011002000110000210000000000010001011100110101001000010010001100000001001001111111???0???11100111000000010100010110010000000001000000000110000000?????0?110301001112000000010000010011110000000
Gymnotus_choco_8209                   000000110110111200000000000?100011002000110000210000000000010001011100110101001000010010000000000001001001111111?00????111001110000000101000101100100000000110000001001100000000????0?110301001112000000010000010011110000000
Gymnotus_coatesi_GQ862657             101000110110110100000000000?100011101000110000210000000000010001011100110101001000010010001100000001001001111111???0???11100111000000000100010110010000000001000001000110000000?????0?110200001113000010010000010011110000000
Gymnotus_coropinae_43746              1010001101101101000000000000100011101000110000210000000000010001011100110101001000010010001100000001001001111111???0???11100111000000000100010110010000000001000001000110000000?????0?110200001112000010010000010011110000000
Gymnotus_coropinae_7161               1010001101101101000000000000100011101000110000210000000000010001011100110101001000010010001100000001001001111111???0???11100111000000000100010110010000000001000001000110000000?????0?110200001112000010010000010011110000000
Gymnotus_curupira_GQ862665            101000110110111200000000000?100011002000110000210000000000010001011100110101001000010010001100000001001001111111???0???11100111000000000100010110010000000001000000000110000000?????0?110301001112000000010000010011110000000
Gymnotus_cylindricus_1201             1010001101101100000000000000100011000000110000210000000000010001011100110101001000010010001100000001001001111111?000???11000111000000000100010110010000000001000000000110000000?????0?110200001112000000010000010011110000001
Gymnotus_cylindricus_GQ862667         1010001101101100000000000000100011000000110000210000000000010001011100110101001000010010001100000001001001111111?000???11000111000000000100010110010000000001000000000110000000?????0?110200001112000000010000010011110000001
Gymnotus_henni_8231                   101000110110112200000000000?100011100100110000210000000000010001011100110101001000010010001100000001001001111111???????11100111000000010100010110010000000001000000000110000000?????0?110301001113000000010000010011110000000
Gymnotus_javari_GQ862670              101000110110110100000000000?100011001000110000210000000000010001011100110101001000010010001100000001001001111111???0???11100111000000000100010110010000000001000001000110000000?????0?110200001113000010010000010011110000000
Gymnotus_jonasi_34047                 101000110110110100000000000?100011101000110000210000000000010001011100110101001000010010001100000001001001111111???0???11100111000000000100010110010000000001000001000110000000?????0?110200001112000010010000010011110000000
Gymnotus_jonasi_GQ862671              101000110110110100000000000?100011101000110000210000000000010001011100110101001000010010001100000001001001111111???0???11100111000000000100010110010000000001000001000110000000?????0?110200001112000010010000010011110000000
Gymnotus_maculosus_8126               101000110110110000000000000?100011000000110000210000000000010001011100110101001000010010001100000001001001111111?000???11000111000000000100010110010000000001000000000110000000?????0?110200001112000000010000010011110000001
Gymnotus_mamiraua_GQ862673            000000110110111200000000000?100011002000110000210000000000010001011100110101001000010010001100000001001001111111?000???111001110000000101000101100100000000110000001001100000000????0?110301001112000000010000010011110000000
Gymnotus_obscurus_GQ862675            101000110110111200000000000?100011102000110000210000000000010001011100110101001000010010001100000001001001111111???0???11100111000000010100010110010000000001000000000110000000?????0?110301001112000000010000010011110000000
Gymnotus_omarorum_7093                000000110110111200000000000?100011102000110000210000000000010001011100110101001000010010001100000001001001111111?000???11100111000000010100010110010000000011000000100110000000?????0?110301001112000000010000010011110000000
Gymnotus_panamensis_8021              101000110110110000000000000?100011000000110000210000000000010001011100110101001000010010001100000001001001111111?00????11100111000000000100010110010000000001000000000110000000?????0?110200001112000000010000010011110000000
Gymnotus_pantanal_31928               101000110110111200000000000?100011002000110000210000000000010001011100110101001000010010001100000001001001111111???0???11100111000000010100010110010000000001000000000110000000?????0?110301001112000000010000010011110000000
Gymnotus_pantanal_32017               101000110110111200000000000?100011002000110000210000000000010001011100110101001000010010001100000001001001111111???0???11100111000000010100010110010000000001000000000110000000?????0?110301001112000000010000010011110000000
Gymnotus_pantherinus_11144            1010001101101100000000000000100011001000110000210000000000010001011100110101001000010010001100000001001001111111???0???11100111000000000100010110010000000001000001000110000000?????0?110200001112000010010000010011110000000
Gymnotus_pantherinus_24536            1010001101101100000000000000100011001000110000210000000000010001011100110101001000010010001100000001001001111111???0???11100111000000000100010110010000000001000001000110000000?????0?110200001112000010010000010011110000000
Gymnotus_pantherinus_31531            1010001101101100000000000000100011001000110000210000000000010001011100110101001000010010001100000001001001111111???0???11100111000000000100010110010000000001000001000110000000?????0?110200001112000010010000010011110000000
Gymnotus_pedanopterus_GQ862678        101000110110110100000000000?100011001000110000210000000000010001011100110101001000010010001100000001001001111111?000???11100111000000000100010110010000000001000001000110000000?????0?110300001113000010010000010011110000000
Gymnotus_RS1_25550                    000000110110111200000000000?100011102000110000210000000000010001011100110101001000010010001100000001001001111111?000???111001110000000101000101100100000000110000001001100000000????0?110301001112000000010000010011110000000
Gymnotus_sp_RS2_14044                 000000110110111200000000000?100011102000110000210000000000010001011100110101001000010010001100000001001001111111?000???111001110000000101000101100100000000110000001001100000000????0?110301001112000000010000010011110000000
Gymnotus_sp_RS2_37726                 000000110110111200000000000?100011102000110000210000000000010001011100110101001000010010001100000001001001111111?000???111001110000000101000101100100000000110000001001100000000????0?110301001112000000010000010011110000000
Gymnotus_stenoleucus_GQ862680         101000110110110100000000000?100011001000110000210000000000010001011100110101001000010010001100000001001001111111???0???11100111000000000100010110010000000001000001000110000000?????0?110200001112000010010000010011110000000
Gymnotus_sylvius_36021                000000110110111200000000000?100011102000110000210000000000010001011100110101001000010010001100000001001001111111?000???111001110000000101000101100100000000110000001001100000000????0?110301001112000000010000010011110000000
Gymnotus_tigre_060406                 101000110110112200000000000?100011100100110000210000000000010001011100110101001000010010001100000001001001111111???0???11100111000000010100010110010000000001000000000110000000?????0?110301001113000000010000010011110000000
Gymnotus_ucamara_GQ862685             000000110110111200000000000?100011002000110000210000000000010001011100110101001000010010001100000001001001111111?000???111001110000000101000101100100000000110000001001100000000????0?110301001112000000010000010011110000000
Gymnotus_varzea_GQ862687              101000110110111200000000000?100011102000110000210000000000010001011100110101001000010010001100000001001001111111???0???11100111000000010100010110010000000001000000000110000000?????0?110301001112000000010000010011110000000
Hypopomus_artedi_GQ862689             101010120000110000000000001?10000001?01?11000101?0000000000101100100?10100010000100?0010000000110111001?0111111111?????01100111100000100001110010010000000010010000000110000001000100?110200001100100000000111101011110000000
Hypopygus_cryptogenys                 000100110101110010000000001?10010001?01?11000001?0100110000101100100?1111?0100001001011000000010011100100111111110?000011000111100000100001010010011000200000011001?00110000001000100?111100001100200000000100021011110101000
Hypopygus_lepturus_43739              000100110101110010000000001110010001?01?11000001?0000110000101100100?1111?0100001001011000000010011100100111111110?000011000111100000100000010111011000200000011001000110000001000100?111100001100200000000100021011110101000
Hypopygus_neblinae_14841              000100110101110010000000001?10010001?01?11000001?000???????101100100?1111?010000100101100000001001110010011111?1?0?0???11000111100000100000010111011000200000011001000110?000010?01?0?11110000110020000000?100021011110101000
Iracema_caiana                        001010121000110010000000001?11001101?01?11000001?000000100111110010000011?0100001001000000000010011100100111111110?100011101111111000100010110010010000???10001010000011000000110???0?1123210011?000000000010102101111010000?
Japigny_kirschbaum                    001100120000110001000000001?1000000010???????0?100000000100101???????????????000?????????0???????????0?????????1???????1110?1??????0??????1??????????0??00??????11??10110?????10????0?1111100??????0???????10000101111100001?
Magosternarchus_duccis                001100010000110000000000011?111000000000110100011010000000010101102000000001000010000001111101000001001?0111111110?????11101111000100001110110111?1110010110001010100011001100101101101111110010001000110001000100011?1000110
Magosternarchus_raptor                001011000000110000000000011?111000000000111010111010000000010101102000000001000010000001111101000001001?0111111110?????11101111000100001110110111?1110010110001010100011001100101101101111110010001000110001000100011?1000110
Megadontognathus_cuyuniense           001001020000110000001000001?10000000001011?00101000000100101011100100001000100000001000100100???0001001?0111111110?????1?10011??001000011101???11????0??00100010?01000110011001011001011111000100000001?0001?00000011?1000110
Microsternarchus_bilineatus_34063     101000120000110000000000001?11000001?01?11200101?0010000000101100100?1011?010000100?001000000011011100100111111111?000011000111100000100000010010010000000010010001?10110000001000100?110200001100100000000111101011110000000
Microsternarchus_bilineatus_50417     101000120000110000000000001?11000001?01?11200101?0010000000101100100?1011?010000100?001000000011011100100111111111?000011000111100000100000010010010000000010010001?10110000001000100?110200001100100000000111101011110000000
Orthosternarchus_tamandua_U15235      001010121000110000000000001?11000000001011101101100000000001110000010001010101000001?00101110100000100101111111110??1111101?11110010000111011011101100000010001000000011001100101101111123311110000000011001000100011?1000111
Parapteronotus_hasemani_12797         001011000000110000000000001?100000000010111001010000000000010111001000010001000000010001011101000001001?0111111110??11?1110011100010000111011011101100010010001010100011001100101001101111100010001000110001000100011?1000110
Parapteronotus_hasemani_178360        001011000000110000000000001?100000000010111001010000000000010111001000010001000000010001011101000001001?0111111110?0???1110011100010000111011011101100010010001010100011001100101001101111100010001000110001000100011?1000110
Pariosternarchus_amazonensis          0010001200001100000000000111121000?00010111010011010000000010111001000010001000000010001111101000001101?01??1??1???????1110111100010100111?1011110111001001[01]0010?0100011001100101101101111110010001000110001000100011?100011?
Platyurosternarchus_crypticus_179153  001011020000110000000000001?100000000011110010010000000000111110000100011?0100000000000101100100000100100111111110?01111101?01110010000111011?1110110000001000101010001100110010110[01]101123111010001000100001000100011?1000110
Platyurosternarchus_macrostomus_18    001011020000110000000000001?100000000011110010010000000000111110000100011?0100000000000101100100000100100111111110?01111101001110010000111011?1110110000001000101010001100110010110[01]101123111010001000100001000100011?1000110
Porotergus_gimbelli_178277            00100102000011000010000001111210000000111110110100000000?001011100100001010100001001100101??0?00???1101?0111111110?????111001110001000011101????1????0???0???????0100111001100101100101111111010001000110001000000011?1000110
Procerusternarchus_pixuna             101000120000110000000000001?10000001?01?11200101?0010110?00101100100?1011?010000100?0010000000110111001?0??11111???????1100011110000010000001001001000020001101000011?110?0?0010001?0?1102000011?0[01]00000?001?1?01011110000000
Pseudostegophilus_nemurus_33774       100000020000100000000000000012?00000000011?00001000000000001000000000000000100000000000000000100000100110?0010001000?0000000010000000000102100010000000000000000100000000000000?????0?0000000000000000000000000000000??0000??
Pterygoplichthys_multiradiatus_39367  010000020000100000000000000012?00000000011?0000100000000000100000000000000010000000000000000010000010011000010001000?0000000010000000000102100010000000000000000100000000000000?????0?0000000000000000000000000000000??0000??
Racenisia_fimbriipinna_gi_01          101000120000110000000000001?11000001?01?11200101?0010000000101100100?10?1?010000100?0010000000110111001?0111111111?????11000111100000100001010010010000000011010001?10110000001000100?110200001101000000000111111011110000000
Rhabdolichops_caviceps                001100110000010000000000011?110000001010110001010000000010010110000000000011100000110111000001001000001?00?11?11???0???11100111000001000101100010000001000000010111010110111111010010?111211001000201100000100001011111000011
Rhabdolichops_cf_stewarti_41406       001100100000010000000000011?110000001010110001010000000010010110000000000011100000110111000001001000001?00?11?11???0???11100111000001000101111010000001000000010111010110111111010010?111211001000201100000100001011111000011
Rhabdolichops_cf_stewarti_49295       001100100000010000000000011?110000001010110001010000000010010110000000000011100000110111000001001000001?00?11?11???0???11100111000001000101111010000001000000010111010110111111010010?111211001000201100000100001011111000011
Rhabdolichops_eastwardi               001100100000010000000000011111000000101011000101000000001001011000000000001110000011011100000100100000100011111110?011011100111000001000101100010000001000000010111010110111111010010?111211001000201100000100001011111000011
Rhabdolichops_jegui_189017            001100100000010000000000011?1100000010101100010?0000???????10110000000000011100000110111000001001000001?00?11?11???????11100111000001000101111010000001000000010111010110111111010010?111211001000201100000100001011111000011
Rhamphichthys_apurensis_43111         001010121000110010000000001?11001101?01?11000001?00000010011111001000001000100001001000000000010011100100111111110?100011101111111000100001110010010000000100011100000110000001100000?112401001100100000001101021011110100000
Rhamphichthys_apurensis_T9915         001010121000110010000000001?11001101?01?11000001?00000010011111001000001000100001001000000000010011100100111111110?100011101111111000100001110010010000000100011100000110000001100000?112401001100100000001101021011110100000
Rhamphichthys_drepanium_Sullivan      001010121000110010000000001111001101?01?11000001?00000010011111001000001000100001001000000000010011100100111111110?100011101111111000100001110010010000000100011100000110000001100000?112401001100100000001101021011110100000
Rhamphichthys_hahni_19226             001010121000110010000000001?11001101?01?11000001?00000010011111001000001000100001001000000000010011100100111111110?100011101111111000100001110010010000000100011100000110000001100000?112401001100100000001101021011110100000
Rhamphichthys_lineatus_116566         001010121000110000000000001?11001101?01?11000001?00000010011111001000001000100001001000000000010011100100111111110?100011101111111000100001110010010000000100011100000110000001100000?112401001100100000001101021011110100000
Rhamphichthys_marmoratus_42545        001010121000110010000000001?11001101?01?11000001?00000010011111001000001000100001001000000000010011100100111111110?100011101111111000100001110010010000000100011100000110000001100000?112401001100100000001101021011110100000
Rhamphichthys_rostratus_187120        001010121000110010000000001?11001101?01?11000001?00000010011111001000001000100001001000000000010011100100111111110?100011101111111000100001110010010000000100011100000110000001100000?112401001100100000001101021011110100000
Rhamphichthys_rostratus_gi_01         001010121000110010000000001?11001101?01?11000001?00000010011111001000001000100001001000000000010011100100111111110?100011101111111000100001110010010000000100011100000110000001100000?112401001100100000001101021011110100000
Rhamphichthys_rostratus_GQ862690      001010121000110010000000001?11001101?01?11000001?00000010011111001000001000100001001000000000010011100100111111110?100011101111111000100001110010010000000100011100000110000001100000?112401001100100000001101021011110100000
Rhamphichthys_rostratus_T3954         001010121000110010000000001?11001101?01?11000001?00000010011111001000001000100001001000000000010011100100111111110?100011101111111000100001110010010000000100011100000110000001100000?112401001100100000001101021011110100000
Serrasalmus_rhombeus_33812            00000000000000000000000000000000000000000000000010000000000000000000000000000000000000011000000000000000000000000001?0000000000000000000000000000000000000000000000000000000000?????0?0000000000000000000000000000000??0000??
Steatogenys_duidae_34068              000100110000110001000000001?10000001?01?11000001?0000110000101100100?0111?010000100101100000001001110010011111?1?0?0???11000111100000100001010110011000200000011100110110?000010?01?0?111100001100200000000100021011110111000
Steatogenys_elegans_182571            000100110000110001000000001110000001?01?11000001?0000110000101100100?0111?010000100101100000001001110010011111?1?0?0???11000111100000100001010110011000200000011100110110?000010?01?0?111100001100200000000100021011110111000
Steatogenys_elegans_19728             000100110000110001000000001110000001?01?11000001?0000110000101100100?0111?010000100101100000001001110010011111?1?0?0???11000111100000100001010110011000200000011100110110?000010?01?0?111100001100200000000100021011110111000
Sternarchella_calhamazon_46987        001100110000110000000000011?121000000000110100011010000000010101102000000001000000010001111101000001001?01?????1???0???111011110001001011101?11110111001011000101010001100110010110110111111001000100011?001000100011?1000110
Sternarchella_terminalis_182576       0011001000001100000000000111121000000000110100011010000000010101102000000001000000010001111101000001001?011?11111??0???111011110001000011101011110111001011[01]001010100011001100101101101111110010001000110001000100011?1000110
Sternarchogiton_labiatus_189003       00110012??00110000100000011?121????000111110111???00???????1011?????????????????????????????1????????0??01?????1???????1????????????0?0??1???????????0???0????????1???110?11?010????101111111??000200????001?00000011?1000110
Sternarchogiton_nattereri_182208      001100120000110000100000011?12100000001111101111010000000001011100100001010100001001100101101100000110100111111110?0???111001110001000011101101110110001001000100010011100110010110[01]101111111010002000110001000000011?1000110
Sternarchogiton_nattereri_37136       001100120000110000100000011?12100000001111101111010000000001011100100001010100001001100101101100000110100111111110?0???111001110001000011101101110110001001000100010011100110010110[01]101111111010002000110001000000011?1000110
Sternarchogiton_porcinum_182212       001100120000110000100000011?1210000000111110111101000000???10111001000010101000010011001011011000001101?01?????1???????1????????????0?0??1???????????0???0????????1???110?110010????1011111110?00020001??001000000011?1000110
Sternarchogiton_preto_57528           00110012000011000010000001111210000000111110111101000000???10111001000010101000010011001011011000001101?01?????1???????1????????????0?0??1???????????0???0????????1???110?110010????1011111110?00020001??001000000011?1000110
Sternarchogiton_sp_28120              001100120000110000100000011?1210000000111110111101000000???10111001000010101000010011001011011000001101?01?????1???????1????????????0?0??1???????????0???0????????1???110?110010????1011111110?00020001??001000000011?1000110
Sternarchorhamphus_muelleri_182579    001010121000110000000000001111000000001011101001100000000001110000010001010101000001000101110100000100101111111110?01111101?11110010000111011011101100000010001010000011001100101101111123311110001000011001000100011?1000111
Sternarchorhynchus_cf_galibi_35866    001010101?00110000000010001?100????0001111?0??0?????1??????1111??????????????????????????????????????0??01?????1???????11???????????0?0??????????????0???????????????0110??1??10????10112211???????0???????1?00100011?100011?
Sternarchorhynchus_galibi_187155      001010101?00110000000010001?100????0001111????0?????1??????1111??????????????????????????????????????0??01?????1???????11???????????0?0??????????????0??00???????????0110??1??10???010112211???????0???????1?00100011?100011?
Sternarchorhynchus_hagedornae_180637  0010101010001100000000100011100000000011110000010000100000111110000100011?01000010000001011000000001001?011?1?11???????110??11110010000111111011001100?000100010101000110011001011001011221110100010001??001000100011?1000110
Sternarchorhynchus_hagedornae_36892   0010101010001100000000100011100000000011110000010000100000111110000100011001000010000001011000000001001?011?1?11???????110??11110010000111111011001100?000100010101000110011001011001011221110100010001??001000100011?1000110
Sternarchorhynchus_mormyrus_182583    0010101010001100000000100011100000000011110000010000100000111110000100011?0100001000000101100000000100100111111110?01111101?1111001?000111111011001100000010001010?000110011001011001011231110100010001?0001000100011?100011?
Sternarchorhynchus_oxyrhynchus        001010101000110000000010001?100000000011110000010000100000111110000100011?0100001000000101100000000100100111111110?01111101?111100100001111110110011000000100010101000110011001011001011231110100010001?0001000100011?1000110
Sternarchorhynchus_sp_36838           001010101000110000000010001110000000001111??0001000010000011111000010001100100001000000101100?000001001?01?????1???????11???????????0?0??????????????0??00???????????0110??1??10????10112211???????0???????1000100011?100011?
Sternarchorhynchus_sp_37135           001010101000110000000010001110000000001111??00010000100000111110000100011?0100001000000101100?000001001?01?????1???????11???????????0?0??????????????0??00???????????0110??1??10????10112211???????0???????1000100011?100011?
Sternarchorhynchus_sp_39556           001010101000110000000010001110000000001111??00010000100000111110000100011?0100001000000101100?000001001?01?????1???????11???????????0?0??????????????0??00???????????0110??1??10????10112211???????0???????1000100011?100011?
Sternarchorhynchus_sp_4066            001010101000110000000010001110000000001111??00010000100000111110000100011?0100001000000101100?000001001?01?????1???????11???????????0?0??????????????0??00???????????0110??1??10????10112211???????0???????1000100011?100011?
Sternarchorhynchus_sp_57516           001010101000110000000010001110000000001111??00010000100000111110000100011?0100001000000101100?000001001?01?????1???????11???????????0?0??????????????0??00???????????0110??1??10????10112211???????0???????1000100011?100011?
Sternarchorhynchus_sp_T533            001010101000110000000010001110000000001111??00010000100000111110000100011?0100001000000101100?000001001?01?????1???????11???????????0?0??????????????0??00???????????0110??1??10????10112211???????0???????1000100011?100011?
Sternarchorhynchus_starski_47080      001010101000110000000010001110000000001111??00010000100000111110000100011?0100001000000101100?000001001?01?????1???????11???????????0?0??????????????0??00???????????0110??1??10????10112211???????0???????1000100011?100011?
Sternopygus_astrabes                  001000100000000001020000000?100000001010111000010000000010010100000100000011100000010001000001001000001000111111101?110111000110000010001011?001101000100000001000100011011101101[01][01]00?111330001000000000000100001011101000011
Sternopygus_dariensis_604059707       0000001010000000000?0000000?100????01010111000000000000010010100000?000?0011100000010?0100000100100000??001?1111???????1110?011000?01?0??????????????0??00??????0?1??11101110?1011??0?11133000100?000000000100001011101000011
Sternopygus_macrurus_39502            0000001010000000000200000001100000001010111000010000000010010100000100000011100000010001000001001000001?00111111???0???111000110000010001011??01??10001000000010001001110111011011[01]00?1113300010010000000[01]0100001011101000011
Sternopygus_macrurus_37350            000000101000000000020000000?100000001010111000010000000010010100000100000011100000010001000001001000001?00111111???????111000110000010001011??01??10001000000010001001110111011011[01]00?111330001001000000000100001011101000011
Sternopygus_xingu_19643               000000101000000000020000000?100????01010111000010000000010010100000100000011100000010?0100000100100000??00111111???????1110?011000?01?0??????????????0??00??????001??11101110?1011??0?111330001001000000000100001011101000011
Tembeassu_marauna                     001011021000110000100000001?100000?000111101?00?1110000??0010111001000?1010100000001000000?001000000?01???111111????????110010100010000110011001101?00110[01]10[01]0101010001?00111?101100101112[12]1001??00000110??1000000011??0?01??
;
outgroup 32;
proc/;
